# Supplementary material for: Interstrand crosslinking of homologous repair template DNA enhances gene editing in human cells
Source: Nat Biotechnol. 2023 Feb 27;41(10):1398–404. doi: 10.1038/s41587-022-01654-y (PMC10460463; doi:10.1038/s41587-022-01654-y)
Supplement: Supplementary file 2 — Reagents used in the paper. [file 41587_2022_1654_MOESM2_ESM.xlsx]

## Sheet: Guides
Gene Editing sgRNAs
Name	Gene	Oligo Sequence
hsHBB	HBB	CTTGCCCCACAGGGCAGTAA
hsLMN1B	LMNB1	GGGGTCGCAGTCGCCATGGC
hsmmRab11a	Rab11a	GGTAGTCGTACTCGTCGTCG
L2-BFP	BFP	GCTGAAGCACTGCACGCCAT
FUS	FUS	ACAGACAGGATCGCAGGGAG
IL2RA_V1	IL2RA	TGAGCAGTCCCCACATCAGC
CRISPRi sgRNAs
Gene/Description	Protospacer sequence
FANCAg1 (FANCA_-_89883045.23-P1P2)	GGCCTTGGCGCCTACAGCCC
FANCAg2 (FANCA_-_89883048.23-P1P2)	GTTGGCGCCTACAGCCCCGG
TRAIP_+_49893565.23-P1P2	GAGCCTGAGGGGGACTAAGA
TRAIP_+_49893635.23-P1P2	GCACGGGAGCTTCCCAACCT
POLB_+_42196051.23-P1P2	GGGTACCAGGACTTGGAGAC
POLB_+_42196071.23-P1P2	GCCCTCTCCCAGCTTGAAGG
NEIL3_-_178231082.23-P1P2	GTCTCACCAGGCCCTGCAAT
NEIL3_-_178231086.23-P1P2	GACCAGGCCCTGCAATCGGT
XPC_+_14219880.23-P1	GCAGGGCGGGAGTCCAGACG
XPC_+_14220001.23-P1	GCTGCGCAGCCAGAAATCCA
XRCC1_-_44079606.23-P1P2	GCATGGCGGAGGCGGATCTC
XRCC1_-_44079668.23-P1P2	GGTAGAGTATGGGGTCCGAG
D11 (NTC)	GGCTCCCGCGATCGGGGACA
FANCA_-_89883045.23-P1P2	GGCCTTGGCGCCTACAGCCC
FANCA_-_89883048.23-P1P2	GTTGGCGCCTACAGCCCCGG
FANCF_-_22647294.23-P1P2	GGGGTCCCAGGTGCTGACGT
FANCF_-_22647359.23-P1P2	GCTGCAGAAGGGATTCCATG
FANCM_-_45605178.23-P1P2	GATGGGGATCGGAACCGTAG
FANCM_+_45605213.23-P1P2	GTTAGGCCGACAACCACCGA
FANCD2_+_10068200.23-P1P2	GCTTAGAGATTAGGCCGCAG
FANCD2_-_10068140.23-P1P2	GCGGGAAAGTCGAAAACTAC
BRIP1_+_59940616.23-P1P2	GCGGAGGGAAGTCCACGGAA
BRIP1_+_59940838.23-P1P2	GTGAGGGGTCTGGTGGGTCG
TP53BP1_+_43785299.23-P1	GGGCGACCTAGGGATCGATC
TP53BP1_+_43785309.23-P1	GTGGCGACAGCGGCGACCTA
ERCC4_-_14014048.23-P1	GGTCAGGGCAGCCGGCTCGA
ERCC4_-_14014058.23-P1	GCCGGCTCGACGGATTGCCA
sgRNA cassette sequence
NNNNNNNNNNNNNNNNNNNNgtttaagagctaagctggaaacagcatagcaagtttaaataaggctagtccgttatcaacttgaaaaagtggcaccgagtcggtgctttttttctcgagtactaggatccattaggcggccgccctgcagggtggataaccgtattaccgccatgcat

## Sheet: qPCR primers
Name	Sequence	Description
oCR1201	TTCCTGTCATATGCAGACTGG	Use oCR1201-oCR1202 to amplify FANCA for qPCR
oCR1202	CGTAAACAGGAAGACCAGGG	Use oCR1201-oCR1202 to amplify FANCA for qPCR
oCR3017	TTGGCAATGAGCGGTTCC	ACTB qPCR_A1
oCR3018	GTTGAAGGTAGTTTCGTGGATG	ACTB qPCR_A2
oCR3470	TCTCCTGTTTTGGAAGTGCAG	Use oCR3470-oCR3471 to amplify an ~200bp amplicon from the NEIL3 amplicon for qPCR
oCR3471	CATTAGCACATCACCTAGCATCC	Use oCR3470-oCR3471 to amplify an ~200bp amplicon from the NEIL3 amplicon for qPCR
oCR3529	TCCGACTTCTTCGATCACTCC	Use oCR3529-oCR3530 to amplify an 83 bp fragment of TRAIP for qPCR
oCR3530	AACCACTGAATTAGGCACTGC	Use oCR3529-oCR3530 to amplify an 83 bp fragment of TRAIP for qPCR
oCR3543	TTGACCCGGCTGGTATTGTC	Use oCR3543-oCR3544 to amplify a 194 bp fragment of XPC for qPCR
oCR3544	GTGCCCTTAGCAAAGGTTTCC	Use oCR3543-oCR3544 to amplify a 194 bp fragment of XPC for qPCR
oCR3551	CCTTTGGCTTGAGTTTTGTACG	Use oCR3551-oCR3552 to amplify a 111 bp fragment of XRCC1 for qPCR
oCR3552	CCTCCTTCACACGGAACTGG	Use oCR3551-oCR3552 to amplify a 111 bp fragment of XRCC1 for qPCR
oCR3559	CCGCAGGAGACTCTCAACG	Use oCR3559-oCR3560 to amplify a 90 bp fragment of PolB for qPCR
oCR3560	GTACTTGTGGATAGCTTGGCTC	Use oCR3559-oCR3560 to amplify a 90 bp fragment of PolB for qPCR
oCR1209	TGTTCTCAGCACACTGGCAT	Use oCR1209-1210 to amplify a fragment of FANCD2 for qPCR
oCR1210	ACGGTGCTAGAGAGCTGCTT	Use oCR1209-1210 to amplify a fragment of FANCD2 for qPCR
oCR957	GGTGGCGGCTAGTCACTAAA	Use oCR957-958 to amplify a 95bp fragment of FANCF for qPCR
oCR958	GCTAGTCCACTGGCTTCTGG	Use oCR957-958 to amplify a 95bp fragment of FANCF for qPCR
oCR1596	GATGAGGGCGTAAGTGAAAAAGC	Use oCR1596-1597 to amplify a fragment of FANCJ for qPCR
oCR1597	CGTGAAGTTCCTTGGTTCATGTC	Use oCR1596-1597 to amplify a fragment of FANCJ for qPCR
oCR1592	TCGTGACGGTGGTTACAACAC	Use oCR1592-1593 to amplify a fragment of FANCM for qPCR
oCR1593	ACAAGACGAATTGGGCTCTTC	Use oCR1592-1593 to amplify a fragment of FANCM for qPCR
oCR3787	ATGGACCCTACTGGAAGTCAG	Use oCR3787-3788 to amplify a fragment of 53BP1 for qPCR
oCR3788	TTTCTTTGTGCGTCTGGAGATT	Use oCR3787-3788 to amplify a fragment of 53BP1 for qPCR
oCR3785	GGAAGACAGTATCCCTGTTGGC	Use oCR3785-3786 to amplify a fragment of XPF for qPCR
oCR3786	CAATCTCTGGCACAGTTCTTGA	Use oCR3785-3786 to amplify a fragment of XPF for qPCR

## Sheet: primers
Name	Sequence	Description
oCR3767	TGAGAAACCTGCTCATCGG	Use oCR3767-3768 to produce linear PCR-derived IL2RA dsDNA donor
oCR3768	GAGATGAGAGAAGAGAGTGCTAGGC	Use oCR3767-3768 to produce linear PCR-derived IL2RA dsDNA donor
oCR3366	CGACGTTGTAAAACGACGG	Use oCR3366-oCR3369 to produce linear PCR-derived HBB dsDNA donor
oCR3369	AAGCTTGCATGCCTGCAG	Use oCR3366-oCR3369 to produce linear PCR-derived HBB dsDNA donor
oCR3623	GTTCCAGCGAGCCGCTTCC	Use oCR3623-3624 to make linear PCR-derived RAB11A dsDNA donor
oCR3624	TCGGGAGAGGACGCGAGC	Use oCR3623-3624 to make linear PCR-derived RAB11A dsDNA donor
oCR3187	cagtgaggcacctatctcagc	Use 3187/3188 to amplify a 94pb fragment on the backbone of AICSDP - for Copy number
oCR3188	taagccctcccgtatcgtagt	Use 3187/3188 to amplify a 94pb fragment on the backbone of AICSDP - for Copy number

## Sheet: Amplicon PCRs
Illumina PCR 1 primers
Name	Sequence	Description
oCR3418	acactctttccctacacgacgctcttccgatctAGCTGGACGGCGACGTAAAC	Use oCR3418-oCR3419 to amplify an ~400bp fragment for amplicon sequencing of the BFP locus. V2 directional approach.ssODN edits only.
oCR3419	gtgactggagttcagacgtgtgctcttccgatctATGCGGTTCACCAGGGTGTC	Use oCR3418-oCR3419 to amplify an ~400bp fragment for amplicon sequencing of the BFP locus. V2 directional approach.ssODN edits only.
oCR3420	acactctttccctacacgacgctcttccgatctTCACTTAGACCTCACCCTGTG	Use oCR3420-oCR3421 to amplify an ~400bp fragment for amplicon sequencing of the HBB locus. V2 directional approach. ssODN edits only.
oCR3421	gtgactggagttcagacgtgtgctcttccgatctTGGGAAAATAGACCAATAGGCAGAG	Use oCR3420-oCR3421 to amplify an ~400bp fragment for amplicon sequencing of the HBB locus. V2 directional approach. ssODN edits only.
Illumina PCR 2 primers
Name	i5	Index	Sequence
PCR2-D501	D501	TATAGCCT	AATGATACGGCGACCACCGAGATCTACACTATAGCCTACACTCTTTCCCTACACGAC
PCR2-D502	D502	ATAGAGGC	AATGATACGGCGACCACCGAGATCTACACATAGAGGCACACTCTTTCCCTACACGAC
PCR2-D503	D503	CCTATCCT	AATGATACGGCGACCACCGAGATCTACACCCTATCCTACACTCTTTCCCTACACGAC
PCR2-D504	D504	GGCTCTGA	AATGATACGGCGACCACCGAGATCTACACGGCTCTGAACACTCTTTCCCTACACGAC
PCR2-D505	D505	AGGCGAAG	AATGATACGGCGACCACCGAGATCTACACAGGCGAAGACACTCTTTCCCTACACGAC
PCR2-D506	D506	TAATCTTA	AATGATACGGCGACCACCGAGATCTACACTAATCTTAACACTCTTTCCCTACACGAC
PCR2-D507	D507	CAGGACGT	AATGATACGGCGACCACCGAGATCTACACCAGGACGTACACTCTTTCCCTACACGAC
PCR2-D508	D508	GTACTGAC	AATGATACGGCGACCACCGAGATCTACACGTACTGACACACTCTTTCCCTACACGAC
Name	i7	Index	Sequence
PCR2-D701	D701	ATTACTCG	CAAGCAGAAGACGGCATACGAGATATTACTCGGTGACTGGAGTTCAGACGTG
PCR2-D702	D702	TCCGGAGA	CAAGCAGAAGACGGCATACGAGATTCCGGAGAGTGACTGGAGTTCAGACGTG
PCR2-D703	D703	CGCTCATT	CAAGCAGAAGACGGCATACGAGATCGCTCATTGTGACTGGAGTTCAGACGTG
PCR2-D704	D704	GAGATTCC	CAAGCAGAAGACGGCATACGAGATGAGATTCCGTGACTGGAGTTCAGACGTG
PCR2-D705	D705	ATTCAGAA	CAAGCAGAAGACGGCATACGAGATATTCAGAAGTGACTGGAGTTCAGACGTG
PCR2-D706	D706	GAATTCGT	CAAGCAGAAGACGGCATACGAGATGAATTCGTGTGACTGGAGTTCAGACGTG
PCR2-D707	D707	CTGAAGCT	CAAGCAGAAGACGGCATACGAGATCTGAAGCTGTGACTGGAGTTCAGACGTG
PCR2-D708	D708	TAATGCGC	CAAGCAGAAGACGGCATACGAGATTAATGCGCGTGACTGGAGTTCAGACGTG
PCR2-D709	D709	CGGCTATG	CAAGCAGAAGACGGCATACGAGATCGGCTATGGTGACTGGAGTTCAGACGTG
PCR2-D710	D710	TCCGCGAA	CAAGCAGAAGACGGCATACGAGATTCCGCGAAGTGACTGGAGTTCAGACGTG
PCR2-D711	D711	TCTCGCGC	CAAGCAGAAGACGGCATACGAGATTCTCGCGCGTGACTGGAGTTCAGACGTG
PCR2-D712	D712	AGCGATAG	CAAGCAGAAGACGGCATACGAGATAGCGATAGGTGACTGGAGTTCAGACGTG
Name	Sequence
PCR2-D501	AATGATACGGCGACCACCGAGATCTACACTATAGCCTACACTCTTTCCCTACACGAC
PCR2-D502	AATGATACGGCGACCACCGAGATCTACACATAGAGGCACACTCTTTCCCTACACGAC
PCR2-D503	AATGATACGGCGACCACCGAGATCTACACCCTATCCTACACTCTTTCCCTACACGAC
PCR2-D504	AATGATACGGCGACCACCGAGATCTACACGGCTCTGAACACTCTTTCCCTACACGAC
PCR2-D505	AATGATACGGCGACCACCGAGATCTACACAGGCGAAGACACTCTTTCCCTACACGAC
PCR2-D506	AATGATACGGCGACCACCGAGATCTACACTAATCTTAACACTCTTTCCCTACACGAC
PCR2-D507	AATGATACGGCGACCACCGAGATCTACACCAGGACGTACACTCTTTCCCTACACGAC
PCR2-D508	AATGATACGGCGACCACCGAGATCTACACGTACTGACACACTCTTTCCCTACACGAC
PCR2-D701	CAAGCAGAAGACGGCATACGAGATATTACTCGGTGACTGGAGTTCAGACGTG
PCR2-D702	CAAGCAGAAGACGGCATACGAGATTCCGGAGAGTGACTGGAGTTCAGACGTG
PCR2-D703	CAAGCAGAAGACGGCATACGAGATCGCTCATTGTGACTGGAGTTCAGACGTG
PCR2-D704	CAAGCAGAAGACGGCATACGAGATGAGATTCCGTGACTGGAGTTCAGACGTG
PCR2-D705	CAAGCAGAAGACGGCATACGAGATATTCAGAAGTGACTGGAGTTCAGACGTG
PCR2-D706	CAAGCAGAAGACGGCATACGAGATGAATTCGTGTGACTGGAGTTCAGACGTG
PCR2-D707	CAAGCAGAAGACGGCATACGAGATCTGAAGCTGTGACTGGAGTTCAGACGTG
PCR2-D708	CAAGCAGAAGACGGCATACGAGATTAATGCGCGTGACTGGAGTTCAGACGTG
PCR2-D709	CAAGCAGAAGACGGCATACGAGATCGGCTATGGTGACTGGAGTTCAGACGTG
PCR2-D710	CAAGCAGAAGACGGCATACGAGATTCCGCGAAGTGACTGGAGTTCAGACGTG
PCR2-D711	CAAGCAGAAGACGGCATACGAGATTCTCGCGCGTGACTGGAGTTCAGACGTG
PCR2-D712	CAAGCAGAAGACGGCATACGAGATAGCGATAGGTGACTGGAGTTCAGACGTG
PacBio PCR 1 primers
Name	Sequence	Description
oCR3775	/5AmMC6/gcagtcgaacatgtagctgactcaggtcacAATAAGGAGAAGATATGCTTAGAACCGAGGTAGAG	Use oCR3775-3776 to amplify 1128 bp HBB edited amplicon for PacBio sequencing
oCR3776	/5AmMC6/tggatcacttgtgcaagcatcacatcgtagCCTGAGACTTCCACACTGATGCAATCATTCGTCTG	Use oCR3775-3776 to amplify 1128 kb HBB edited amplicon for PacBio sequencing
oCR3807	/5AmMC6/GCAGTCGAACATGTAGCTGACTCAGGTCACCAGAGTGCTAACCATTACACCATGGAACCGCCACG	Use oCR3807-oCR3808 to amplify a 969bp fragment containing the RAB11A locus for PacBio Sequencing
oCR3808	/5AmMC6/TGGATCACTTGTGCAAGCATCACATCGTAGGACCTGTAATGGGAGTCTGCACCGAAGGCAAGGCC	Use oCR3807-oCR3808 to amplify a 969bp fragment containing the RAB11A locus for PacBio Sequencing

## Sheet: Plasmids and Strains
Plasmid	Description	Sequence
pCR2100	HBB-mCherry	gatttatcagcaataaaccagccagccggaagggccgagcgcagaagtggtcctgcaactttatccgcctccatccagtctattaattgttgccgggaagctagagtaagtagttcgccagttaatagtttgcgcaacgttgttgccattgctacaggcatcgtggtgtcacgctcgtcgtttggtatggcttcattcagctccggttcccaacgatcaaggcgagttacatgatcccccatgttgtgcaaaaaagcggttagctccttcggtcctccgatcgttgtcagaagtaagttggccgcagtgttatcactcatggttatggcagcactgcataattctcttactgtcatgccatccgtaagatgcttttctgtgactggtgagtactcaacc…
pCR2101	HBB E7V sickle cell mutation	ttatccgcctccatccagtctattaattgttgccgggaagctagagtaagtagttcgccagttaatagtttgcgcaacgttgttgccattgctacaggcatcgtggtgtcacgctcgtcgtttggtatggcttcattcagctccggttcccaacgatcaaggcgagttacatgatcccccatgttgtgcaaaaaagcggttagctccttcggtcctccgatcgttgtcagaagtaagttggccgcagtgttatcactcatggttatggcagcactgcataattctcttactgtcatgccatccgtaagatgcttttctgtgactggtgagtactcaaccaagtcattctgagaatagtgtatgcggcgaccgagttgctcttgcccggcgtcaatacgg…
pCR2086	HBB-pUC19-GFP	gtaataagaaaattgggaaaacgatcttcaatatgcttaccaagctgtgaTTCCAAATATTACGTAAATACACTTGCAAAGGAGGATGTTTTTAGTAGCAATTTGTACTGATGGTATGGGGCCAAGAGATATATCTTAGAGGGAGGGCTGAGGGTTTGAAGTCCAACTCCTAAGCCAGTGCCAGAAGAGCCAAGGACAGGTACGGCTGTCATCACTTAGACCTCACCCTGTGGAGCCACACCCTAGGGTTGGCCAATCTACTCCCAGGAGCAGGGAGGGCAGGAGCCAGGGCTGGGCATAAAAGTCAGGGCAGAGCCATCTATTGCTTACATTTGCTTCTGACACAACTGTGTTCACTAGCAACCTCAAACAGACACCATGGTGCATCTGACTCCTGAG…
pCR2014	N-term tag of hsRAB11A with GFP	tcctcgctcactgactcgctgcgctcggtcgttcggctgcggcgagcggtatcagctcactcaaaggcggtaatacggttatccacagaatcaggggataacgcaggaaagaacatgtgagcaaaaggccagcaaaaggccaggaaccgtaaaaaggccgcgttgctggcgtttttccataggctccgcccccctgacgagcatcacaaaaatcgacgctcaagtcagaggtggcgaaacccgacaggactataaagataccaggcgtttccccctggaagctccctcgtgcgctctcctgttccgaccctgccgcttaccggatacctgtccgcctttctcccttcgggaagcgtggcgctttctcatagctcacgctgtaggtatctcagttcggtg…
pCR2002	AICSDP-10:LMNB1-mEGFP	tcgcgcgtttcggtgatgacggtgaaaacctctgacacatgcagctcccggagacggtcacagcttgtctgtaagcggatgccgggagcagacaagcccgtcagggcgcgtcagcgggtgttggcgggtgtcggggctggcttaactatgcggcatcagagcagattgtactgagagtgcaccatatgcggtgtgaaataccgcacagatgcgtaaggagaaaataccgcatcaggcgccattcgccattcaggctgcgcaactgttgggaagggcgatcggtgcgggcctcttcgctattacgccagctggcgaaagggggatgtgctgcaaggcgattaagttgggtaacgccagggttttcccagtcacgacgttgtaaaacgacggccagtgaat…
pCR2001	AICSDP-29: LMNB1-mTagRFP-T	gggttttcccagtcacgacgttgtaaaacgacggccagtgaattgacgcgtattgggattaaaggctggtacttggaacctgcaagccgtgcatttggaacctcggactcaagtgcctattacgtaattccacagcgtcccggcctccaggccgtttcccgagccctccagcggagcgggggataaggttaccacgcccgcggtggccggggacactctgagtttcgcgtgtggcttttagggacgtttatatttgaatttccctgaaccgccgagtgtgggcggtggcgcagatccgtcccggaaacctccgggctccttcccgcctttctcaggcccggcccctccaaggggtccccgcggggcggcgggagggccctgggcccagagccgcgcggg…
pCR1063	pHR-hEF1a-dCas9-mcherry-KRAB-mPGK-Hyg	tggaagggctaattcactcccaaagaagacaagatatccttgatctgtggatctaccacacacaaggctacttccctgattagcagaactacacaccagggccaggggtcagatatccactgacctttggatggtgctacaagctagtaccagttgagccagataaggtagaagaggccaataaaggagagaacaccagcttgttacaccctgtgagcctgcatgggatggatgacccggagagagaagtgttagagtggaggtttgacagccgcctagcatttcatcacgtggcccgagagctgcatccggagtacttcaagaactgctgatatcgagcttgctacaagggactttccgctggggactttccagggaggcgtggcctgggcgggactg…
pCR1323	mU6-sgRNA; pHEF1a-puro-T2A-BFP	gcttaagcggtcgacggatcgggagatctcccgatcccctatggtgcactctcagtacaatctgctctgatgccgcatagttaagccagtatctgctccctgcttgtgtgttggaggtcgctgagtagtgcgcgagcaaaatttaagctacaacaaggcaaggcttgaccgacaattgcatgaagaatctgcttagggttaggcgttttgcgctgcttcgcgatgtacgggccagatatacgcgttgacattgattattgactagttattaatagtaatcaattacggggtcattagttcatagcccatatatggagttccgcgttacataacttacggtaaatggcccgcctggctgaccgcccaacgacccccgcccattgacgtcaataatgacgt…
pCR2070	Donor TET laminb1-GFP RV orientation	gagtactcaccagtcacagaaaagcatcttacggatggcatgacagtaagagaattatgcagtgctgccataaccatgagtgataacactgcggccaacttacttctgacaacgatcggaggaccgaaggagctaaccgcttttttgcacaacatgggggatcatgtaactcgccttgatcgttgggaaccggagctgaatgaagccataccaaacgacgagcgtgacaccacgatgcctgtagcaatggcaacaacgttgcgcaaactattaactggcgaactacttactctagcttcccggcaacaattaatagactggatggaggcggataaagttgcaggaccacttctgcgctcggcccttccggctggctggtttattgctgataaatctgga…
pCR2019	FUS-GFP	tgctctttgatatattggtactgaggtatgtgcgtgttttccaaagaagtaaatgtcaaggccacactgttggggtcagatttagccaaaagcttacctaggtaaggttgatgtaatgggaaaggtaatggattgggttcagtaatactgatttttgttcctgactctgagaagcaagccgttttgtctttctgaagcttcagtttcctcactgtatctctaaagtcaccgtagtttcttcctagttctaggtcttgcctattccccatcgctccagactgattgtcttcctttctccttagcacctgtgagaatatgaacttctcttggaggaatgaatgcaaccagtgtaaggcccctaaaccagatggcccaggagggggaccaggtggctctcac…
g block	IL2RA	GAGATGAGAGAAGAGAGTGCTAGGCAGTTTCCTGGCTGAACACGCCAGCCCAATACTTAAAGAGAGCAACTCCTGACTCCGATAGAGACTGGATGGACCCACAAGGGTGACAGCCCAGGCGGACCGATCTTCCCATCCCACATCCTCCGGCGCGATGCCAAAAAGAGGCTGACGGCAACTGGGCCTTCTGCAGAGAAAGACCTCCGCTTCACTGCCCCGGCTGGTCCCAAGGGTCAGGAAGATGAGCAAGGGCGAGGAGCTGTTCACCGGGGTGGTGCCCATCCTGGTCGAGCTGGACGGCGACGTAAACGGCCACAAGTTCAGCGTGCGCGGCGAGGGCGAGGGCGATGCCACCAACGGCAAGCTGACCCTGAAGTTCATCTGCACCACCGGCAAGCT…
pCR1075	BFP to GFP donor SNP editing	actctttttccgaaggtaactggcttcagcagagcgcagataccaaatactgttcttctagtgtagccgtagttaggccaccacttcaagaactctgtagcaccgcctacatacctcgctctgctaatcctgttaccagtggctgctgccagtggcgataagtcgtgtcttaccgggttggactcaagacgatagttaccggataaggcgcagcggtcgggctgaacggggggttcgtgcacacagcccagcttggagcgaacgacctacaccgaactgagatacctacagcgtgagctatgagaaagcgccacgcttcccgaagggagaaaggcggacaggtatccggtaagcggcagggtcggaacaggagagcgcacgagggagcttccaggggga…
Strains	Genotype
K1e	K562 dCas9-KRAB
K562-BFP	K562 BFP
Plasmid	Description	Left Homology Region (bp)	Payload (bp)	Right Homology Region (bp)	Total Size (bp)
pCR2100	HBB-mCherry	539	1143	421	4768
pCR2101	HBB E7V sickle cell mutation	153	0	123	2947
pCR2086	HBB-pUC19-GFP	539	1152	421	4777
pCR2014	N-term tag of hsRAB11A with GFP	669	729	668	4353
pCR2002	AICSDP-10:LMNB1-mEGFP	889	744	997	5414
pCR2001	AICSDP-29: LMNB1-mTagRFP-T	889	759	997	5429
pCR2019	FUS-GFP	996	882	1007	5553
g block	IL2RA	241	756	376	1373
pCR1075	BFP to GFP SNP editing	204	0	431	3305

## Sheet: Antibodies
Target	Reference	Manufacturer
Phospho-Chk1	#2348	Cell Signaling
Phospho-Chk2	#2661	Cell Signaling
GFP	#A11122	ThermoFisher
Phospho-DNA-PK	#68716S	Cell Signaling
RAD51	#8875S	Cell Signaling
